# Supplementary material for: Regional Difference in the Association between the Trajectory of Selenium Intake and Hypertension: A 20-Year Cohort Study
Source: Nutrients. 2021 Apr 29;13(5):1501. doi: 10.3390/nu13051501 (PMC8146509; doi:10.3390/nu13051501)
Supplement: Supplementary file 1 [file nutrients-13-01501-s001.zip]

Archive with 1 entries (1 files):
- nutrients-1175771-supplementary.pdf
